# Supplementary material for: A quasi-experimental approach using telemetry to assess migration-strategy-specific differences in the decision-making processes at stopover
Source: BMC Ecol. 2020 Jul 8;20:36. doi: 10.1186/s12898-020-00307-5 (PMC7346510; doi:10.1186/s12898-020-00307-5)
Supplement: Supplementary file 2 — Additional file 2: Table S1. Raw data of the study. Time: local time; Species: CR = common redstart, ER = European robin; Muscle: muscle score; Wing: wing length in mm; Bodymass: body mass in g; take.off: local time of take off; dep.dir: direction at departure; days.on.island: days spent on the island; dep.min.sunset: departure in min after sunset; dep.realtive.night: departure relative to night length; wind.speed: wind speed in m/s at departure; wind.dir: wind direction at departure. [file 12898_2020_307_MOESM2_ESM.csv]

Date	Time	Ring.number	Species	Muscle	Wing	Bodymass	take.off	dep.dir	days.on.island	dep.min.sunset	dep.relative.night	wind.speed	wind.dir
02.09.2018	09:30:00	90581778	CR	2	82	16.4	02.09.2018 19:18	242	0	68	0.11	8.6	80
02.09.2018	12:53:00	90611056	CR	2	80.5	15.2	02.09.2018 19:33	273	0	83	0.13	8.5	80
02.09.2018	12:12:00	90611064	CR	2	81	14.5	02.09.2018 19:35	261	0	85	0.13	8.5	80
02.09.2018	08:30:00	90292798	CR	2	82.5	14.8	02.09.2018 19:38	210	0	88	0.14	8.5	80
02.09.2018	11:32:00	90611051	CR	2	82.5	14.3	02.09.2018 19:45	210	0	95	0.15	8.5	80
02.09.2018	11:40:00	90611060	CR	2	78.5	13.6	02.09.2018 20:31	203	0	141	0.22	7.9	80
02.09.2018	15:40:00	90581781	CR	2	80.5	13.1	03.09.2018 22:01	NA	1	233	0.36	9.3	90
02.09.2018	12:58:00	90611057	CR	2	80.5	12.4	03.09.2018 22:14	166	1	246	0.38	9.3	90
02.09.2018	11:54:00	90611053	CR	2	83	13.8	03.09.2018 22:25	210	1	257	0.4	9.3	90
02.09.2018	13:06:00	90611059	CR	2	79	14.5	07.09.2018 20:49	82	5	171	0.26	13.1	210
02.09.2018	12:00:00	90611062	CR	2	80.5	13.2	12.09.2018 21:35	153	10	230	0.34	4.5	300
02.09.2018	12:50:00	90611055	CR	2	83.5	14	15.09.2018 18:55	NA	13	78	0.11	6.8	290
02.09.2018	12:20:00	90581774	CR	2	82	15.2	15.09.2018 19:36	153	13	119	0.17	6.3	280
02.09.2018	13:05:00	90611058	CR	2	81	13.8	18.09.2018 18:29	90	16	59	0.08	11	240
06.10.2018	12:10:00	90581991	ER	3	72	17.8	06.10.2018 18:51	178	0	126	0.16	11.6	10
06.10.2018	13:00:00	90292965	ER	2	75.5	17.6	06.10.2018 18:56	180	0	131	0.17	11.6	10
06.10.2018	12:40:00	90583005	ER	2	75.5	18.4	06.10.2018 20:39	188	0	234	0.3	13.4	10
06.10.2018	15:00:00	90582119	ER	2	72	15	06.10.2018 21:05	163	0	260	0.33	13.4	10
06.10.2018	14:20:00	90583003	ER	2	74	17.3	07.10.2018 02:09	191	0	567	0.72	9.8	340
06.10.2018	12:00:00	90581993	ER	3	70	16.3	07.10.2018 03:27	196	0	645	0.82	9.9	350
06.10.2018	13:40:00	90581997	ER	2	72.5	13.9	07.10.2018 03:52	197	0	670	0.85	8.2	350
06.10.2018	14:30:00	90582124	ER	2	70.5	17	07.10.2018 17:54	300	1	72	0.09	2.7	220
06.10.2018	13:50:00	90581956	ER	2	75	18	07.10.2018 18:44	NA	1	122	0.16	4.7	200
06.10.2018	13:10:00	90583004	ER	2	76	16.1	07.10.2018 20:00	90	1	198	0.25	6.6	200
06.10.2018	12:50:00	90582000	ER	2	75.5	16.5	07.10.2018 20:12	90	1	210	0.27	6.6	200
06.10.2018	14:10:00	90583001	ER	2	74.5	15.5	07.10.2018 20:17	90	1	215	0.27	6.6	200
06.10.2018	11:30:00	90581992	ER	3	73.5	17.8	07.10.2018 20:21	87	1	219	0.28	6.6	200
06.10.2018	11:40:00	90581989	ER	2	75	16.8	07.10.2018 21:19	50	1	277	0.35	7.6	200
06.10.2018	12:30:00	90583006	ER	3	71	18	07.10.2018 21:47	91	1	305	0.39	9.2	200
06.10.2018	14:00:00	90583002	ER	2	74.5	16.9	09.10.2018 20:02	213	3	205	0.26	6.4	210
06.10.2018	14:40:00	90583009	ER	2	75.5	18	10.10.2018 18:02	300	4	87	0.11	10.4	90
06.10.2018	14:50:00	90582125	ER	2	71.5	15.8	11.10.2018 22:41	347	5	368	0.46	6.9	160
06.10.2018	11:50:00	90581990	ER	3	70.5	15.6	14.10.2018 19:20	330	8	175	0.21	8.7	160
06.10.2018	13:30:00	90292967	ER	2	72.5	14.9	15.10.2018 19:15	178	9	172	0.21	1.5	320
06.10.2018	12:20:00	90292964	ER	2	74.5	15.3	15.10.2018 19:43	90	9	200	0.24	2	10
